# Supplementary material for: Personalized Piperacillin Dosing for the Critically Ill: A Retrospective Analysis of Clinical Experience with Dosing Software and Therapeutic Drug Monitoring to Optimize Antimicrobial Dosing
Source: Antibiotics (Basel). 2021 Jun 3;10(6):667. doi: 10.3390/antibiotics10060667 (PMC8227218; doi:10.3390/antibiotics10060667)
Supplement: Supplementary file 1 [file antibiotics-10-00667-s001.zip]

Archive with 1 entries (1 files):
- antibiotics-1223022-supplementary.pdf
